# Supplementary material for: Multimodal machine learning reveals neurobiological signatures of binge-type eating disorders
Source: Front Neurosci. 2026 Apr 13;20:1803154. doi: 10.3389/fnins.2026.1803154 (PMC13111282; doi:10.3389/fnins.2026.1803154)
Supplement: Supplementary file 2 [file Data_Sheet_2.csv]

Region	Index	Functional_Network	Compact_Label	Specific_Label
Precentral_L	1	Motor	Frontal	Frontal
Precentral_R	2	Motor	Frontal	Frontal
Frontal_Sup_2_L	3	Frontal	Frontal	Frontal
Frontal_Sup_2_R	4	Frontal	Frontal	Frontal
Frontal_Mid_2_L	5	Frontal	Frontal	Frontal
Frontal_Mid_2_R	6	Frontal	Frontal	Frontal
Frontal_Inf_Oper_L	7	Frontal	Frontal	Frontal
Frontal_Inf_Oper_R	8	Frontal	Frontal	Frontal
Frontal_Inf_Tri_L	9	Frontal	Frontal	Frontal
Frontal_Inf_Tri_R	10	Frontal	Frontal	Frontal
Frontal_Inf_Orb_2_L	11	Frontal	Frontal	Frontal
Frontal_Inf_Orb_2_R	12	Frontal	Frontal	Frontal
Rolandic_Oper_L	13	Motor	Other	Other
Rolandic_Oper_R	14	Motor	Other	Other
Supp_Motor_Area_L	15	Motor	Other	Other
Supp_Motor_Area_R	16	Motor	Other	Other
Olfactory_L	17	Limbic	Olfactory/Orbital	Olfactory
Olfactory_R	18	Limbic	Olfactory/Orbital	Olfactory
Frontal_Sup_Medial_L	19	Frontal	Frontal	Frontal
Frontal_Sup_Medial_R	20	Frontal	Frontal	Frontal
Frontal_Med_Orb_L	21	DMN	Frontal	Frontal
Frontal_Med_Orb_R	22	DMN	Frontal	Frontal
Rectus_L	23	Frontal	Olfactory/Orbital	Rectus
Rectus_R	24	Frontal	Olfactory/Orbital	Rectus
OFCmed_L	25	Frontal	Other	Other
OFCmed_R	26	Frontal	Other	Other
OFCant_L	27	Frontal	Other	Other
OFCant_R	28	Frontal	Other	Other
OFCpost_L	29	Frontal	Other	Other
OFCpost_R	30	Frontal	Other	Other
OFClat_L	31	Frontal	Other	Other
OFClat_R	32	Frontal	Other	Other
Insula_L	33	Salience	Insula	Insula
Insula_R	34	Salience	Insula	Insula
Cingulate_Ant_L	35	Salience	Cingulate	Cingulate
Cingulate_Ant_R	36	Salience	Cingulate	Cingulate
Cingulate_Mid_L	37	Salience	Cingulate	Cingulate
Cingulate_Mid_R	38	Salience	Cingulate	Cingulate
Cingulate_Post_L	39	DMN	Cingulate	Cingulate
Cingulate_Post_R	40	DMN	Cingulate	Cingulate
Hippocampus_L	41	Limbic	Limbic	Hippocampus
Hippocampus_R	42	Limbic	Limbic	Hippocampus
ParaHippocampal_L	43	Limbic	Limbic	Parahippocampal
ParaHippocampal_R	44	Limbic	Limbic	Parahippocampal
Amygdala_L	45	Limbic	Limbic	Amygdala
Amygdala_R	46	Limbic	Limbic	Amygdala
Calcarine_L	47	Visual	Occipital	Occipital
Calcarine_R	48	Visual	Occipital	Occipital
Cuneus_L	49	Visual	Occipital	Occipital
Cuneus_R	50	Visual	Occipital	Occipital
Lingual_L	51	Visual	Occipital	Occipital
Lingual_R	52	Visual	Occipital	Occipital
Occipital_Sup_L	53	Visual	Occipital	Occipital
Occipital_Sup_R	54	Visual	Occipital	Occipital
Occipital_Mid_L	55	Visual	Occipital	Occipital
Occipital_Mid_R	56	Visual	Occipital	Occipital
Occipital_Inf_L	57	Visual	Occipital	Occipital
Occipital_Inf_R	58	Visual	Occipital	Occipital
Fusiform_L	59	Visual	Other	Other
Fusiform_R	60	Visual	Other	Other
Postcentral_L	61	Motor	Parietal	Parietal
Postcentral_R	62	Motor	Parietal	Parietal
Parietal_Sup_L	63	Attention	Parietal	Parietal
Parietal_Sup_R	64	Attention	Parietal	Parietal
Parietal_Inf_L	65	Attention	Parietal	Parietal
Parietal_Inf_R	66	Attention	Parietal	Parietal
SupraMarginal_L	67	Attention	Parietal	Parietal
SupraMarginal_R	68	Attention	Parietal	Parietal
Angular_L	69	DMN	Parietal	Parietal
Angular_R	70	DMN	Parietal	Parietal
Precuneus_L	71	DMN	Parietal	Parietal
Precuneus_R	72	DMN	Parietal	Parietal
Paracentral_Lobule_L	73	Motor	Other	Other
Paracentral_Lobule_R	74	Motor	Other	Other
Caudate_L	75	Basal Ganglia	Subcortical	Caudate
Caudate_R	76	Basal Ganglia	Subcortical	Caudate
Putamen_L	77	Basal Ganglia	Subcortical	Putamen
Putamen_R	78	Basal Ganglia	Subcortical	Putamen
Pallidum_L	79	Basal Ganglia	Subcortical	Pallidum
Pallidum_R	80	Basal Ganglia	Subcortical	Pallidum
Thalamus_L	81		Subcortical	Thalamus
Thalamus_R	82		Subcortical	Thalamus
Heschl_L	83	Auditory	Temporal	Temporal
Heschl_R	84	Auditory	Temporal	Temporal
Temporal_Sup_L	85	Auditory	Temporal	Temporal
Temporal_Sup_R	86	Auditory	Temporal	Temporal
Temporal_Pole_Sup_L	87	Temporal	Temporal	Temporal
Temporal_Pole_Sup_R	88	Temporal	Temporal	Temporal
Temporal_Mid_L	89	Temporal	Temporal	Temporal
Temporal_Mid_R	90	Temporal	Temporal	Temporal
Temporal_Pole_Mid_L	91	Temporal	Temporal	Temporal
Temporal_Pole_Mid_R	92	Temporal	Temporal	Temporal
Temporal_Inf_L	93	Temporal	Temporal	Temporal
Temporal_Inf_R	94	Temporal	Temporal	Temporal
Cerebellum_Crus1_L	95	Cerebellar	Cerebellum	Cerebellum
Cerebellum_Crus1_R	96	Cerebellar	Cerebellum	Cerebellum
Cerebellum_Crus2_L	97	Cerebellar	Cerebellum	Cerebellum
Cerebellum_Crus2_R	98	Cerebellar	Cerebellum	Cerebellum
Cerebellum_3_L	99	Cerebellar	Cerebellum	Cerebellum
Cerebellum_3_R	100	Cerebellar	Cerebellum	Cerebellum
Cerebellum_4_5_L	101	Cerebellar	Cerebellum	Cerebellum
Cerebellum_4_5_R	102	Cerebellar	Cerebellum	Cerebellum
Cerebellum_6_L	103	Cerebellar	Cerebellum	Cerebellum
Cerebellum_6_R	104	Cerebellar	Cerebellum	Cerebellum
Cerebellum_7b_L	105	Cerebellar	Cerebellum	Cerebellum
Cerebellum_7b_R	106	Cerebellar	Cerebellum	Cerebellum
Cerebellum_8_L	107	Cerebellar	Cerebellum	Cerebellum
Cerebellum_8_R	108	Cerebellar	Cerebellum	Cerebellum
Cerebellum_9_L	109	Cerebellar	Cerebellum	Cerebellum
Cerebellum_9_R	110	Cerebellar	Cerebellum	Cerebellum
Cerebellum_10_L	111	Cerebellar	Cerebellum	Cerebellum
Cerebellum_10_R	112	Cerebellar	Cerebellum	Cerebellum
Vermis_1_2	113	Cerebellar	Cerebellum	Vermis
Vermis_3	114	Cerebellar	Cerebellum	Vermis
Vermis_4_5	115	Cerebellar	Cerebellum	Vermis
Vermis_6	116	Cerebellar	Cerebellum	Vermis
Vermis_7	117	Cerebellar	Cerebellum	Vermis
Vermis_8	118	Cerebellar	Cerebellum	Vermis
Vermis_9	119	Cerebellar	Cerebellum	Vermis
Vermis_10	120	Cerebellar	Cerebellum	Vermis
Thal_AV_L	121	Thalamus	Subcortical	Thalamus
Thal_AV_R	122	Thalamus	Subcortical	Thalamus
Thal_LP_L	123	Thalamus	Subcortical	Thalamus
Thal_LP_R	124	Thalamus	Subcortical	Thalamus
Thal_VA_L	125	Thalamus	Subcortical	Thalamus
Thal_VA_R	126	Thalamus	Subcortical	Thalamus
Thal_VL_L	127	Thalamus	Subcortical	Thalamus
Thal_VL_R	128	Thalamus	Subcortical	Thalamus
Thal_VPL_L	129	Thalamus	Subcortical	Thalamus
Thal_VPL_R	130	Thalamus	Subcortical	Thalamus
Thal_IL_L	131	Thalamus	Subcortical	Thalamus
Thal_IL_R	132	Thalamus	Subcortical	Thalamus
Thal_Re_L	133	Thalamus	Subcortical	Thalamus
Thal_Re_R	134	Thalamus	Subcortical	Thalamus
Thal_MDm_L	135	Thalamus	Subcortical	Thalamus
Thal_MDm_R	136	Thalamus	Subcortical	Thalamus
Thal_MDl_L	137	Thalamus	Subcortical	Thalamus
Thal_MDl_R	138	Thalamus	Subcortical	Thalamus
Thal_LGN_L	139	Thalamus	Subcortical	Thalamus
Thal_LGN_R	140	Thalamus	Subcortical	Thalamus
Thal_MGN_L	141	Thalamus	Subcortical	Thalamus
Thal_MGN_R	142	Thalamus	Subcortical	Thalamus
Thal_PuI_L	143	Thalamus	Subcortical	Thalamus
Thal_PuI_R	144	Thalamus	Subcortical	Thalamus
Thal_PuM_L	145	Thalamus	Subcortical	Thalamus
Thal_PuM_R	146	Thalamus	Subcortical	Thalamus
Thal_PuA_L	147	Thalamus	Subcortical	Thalamus
Thal_PuA_R	148	Thalamus	Subcortical	Thalamus
Thal_PuL_L	149	Thalamus	Subcortical	Thalamus
Thal_PuL_R	150	Thalamus	Subcortical	Thalamus
ACC_sub_L	151	Salience	Cingulate	Cingulate
ACC_sub_R	152	Salience	Cingulate	Cingulate
ACC_pre_L	153	Salience	Cingulate	Cingulate
ACC_pre_R	154	Salience	Cingulate	Cingulate
ACC_sup_L	155	Salience	Cingulate	Cingulate
ACC_sup_R	156	Salience	Cingulate	Cingulate
N_Acc_L	157	Striatum	Cingulate	Cingulate
N_Acc_R	158	Striatum	Cingulate	Cingulate
VTA_L	159	Mesolimbic	Other	Other
VTA_R	160	Mesolimbic	Other	Other
SN_pc_L	161	Mesolimbic	Brainstem/Midbrain	Substantia Nigra
SN_pc_R	162	Mesolimbic	Brainstem/Midbrain	Substantia Nigra
SN_pr_L	163	Mesolimbic	Brainstem/Midbrain	Substantia Nigra
SN_pr_R	164	Mesolimbic	Brainstem/Midbrain	Substantia Nigra
Red_N_L	165	Motor	Brainstem/Midbrain	Red Nucleus
Red_N_R	166	Motor	Brainstem/Midbrain	Red Nucleus
LC_L	167	Neuromodulatory	Brainstem/Midbrain	Locus Coeruleus
LC_R	168	Neuromodulatory	Brainstem/Midbrain	Locus Coeruleus
Raphe_D	169	Neuromodulatory	Subcortical	Raphe
Raphe_M	170	Neuromodulatory	Subcortical	Raphe
